# Supplementary material for: Engineering the ChlorON Series: Turn-On Fluorescent Protein Sensors for Imaging Labile Chloride in Living Cells
Source: ACS Cent Sci. 2023 Dec 18;10(1):77–86. doi: 10.1021/acscentsci.3c01088 (PMC10823515; doi:10.1021/acscentsci.3c01088)
Supplement: Supplementary file 2 — oc3c01088_si_002.zip [file oc3c01088_si_002.zip]

Archive with 14 entries (11 files):
- ChlorON_Supplemental Videos/
- ChlorON_Supplemental Videos/Supplemental Video 3 ChlorON-2.avi
- __MACOSX/
- __MACOSX/ChlorON_Supplemental Videos/
- __MACOSX/ChlorON_Supplemental Videos/._Supplemental Video 3 ChlorON-2.avi
- ChlorON_Supplemental Videos/Supplemental Video 4 ChlorON-3.avi
- __MACOSX/ChlorON_Supplemental Videos/._Supplemental Video 4 ChlorON-3.avi
- ChlorON_Supplemental Videos/Supplemental Video 5 BCECF.avi
- __MACOSX/ChlorON_Supplemental Videos/._Supplemental Video 5 BCECF.avi
- ChlorON_Supplemental Videos/Supplemental Video 2 ChlorON-1.avi
- __MACOSX/ChlorON_Supplemental Videos/._Supplemental Video 2 ChlorON-1.avi
- ChlorON_Supplemental Videos/Supplemental Video 1 mNeonGreen.avi
- __MACOSX/ChlorON_Supplemental Videos/._Supplemental Video 1 mNeonGreen.avi
- __MACOSX/._ChlorON_Supplemental Videos
